# Supplementary material for: Describing Biological Vulnerability in Small, Vulnerable Newborns in Urban Burkina Faso (DenBalo): Gut Microbiota, Immune System, and Breastmilk Assembly
Source: Nutrients. 2024 Dec 9;16(23):4242. doi: 10.3390/nu16234242 (PMC11644820; doi:10.3390/nu16234242)
Supplement: Supplementary file 1 [file nutrients-16-04242-s001.zip]

Archive with 1 entries (1 files):
- nutrients-3318587-Supplementary.pdf
